# Supplementary material for: Transbronchial Cryobiopsy Compared to Forceps Biopsy for Diagnosis of Acute Cellular Rejection in Lung Transplants: Analysis of 63 Consecutive Procedures
Source: Life (Basel). 2022 Jun 15;12(6):898. doi: 10.3390/life12060898 (PMC9225122; doi:10.3390/life12060898)
Supplement: Supplementary file 1 [file life-12-00898-s001.zip]

Archive with 1 entries (1 files):
- life-1705507-supplementary.pdf
